# Supplementary material for: Multimodal Limbless Crawling Soft Robot with a Kirigami Skin
Source: Cyborg Bionic Syst. 2025 Jun 9;6:0301. doi: 10.34133/cbsystems.0301 (PMC12147391; doi:10.34133/cbsystems.0301)
Supplement: Supplementary 1 — Notes S1 to S6 Figs. S1 to S10 Movies S1 to S7 [file cbsystems.0301.f1.zip]

Archive with 8 entries (8 files):
- SI_R2.pdf
- Video_S1_r.mp4
- Video_S2_r.mp4
- Video_S3_r.mp4
- Video_S4_r.mp4
- Video_S5_r.mp4
- Video_S6_r.mp4
- Video_S7_r.mp4
